# Supplementary material for: Transversal functional connectivity and scene-specific processing in the human entorhinal-hippocampal circuitry
Source: eLife. 2022 Oct 12;11:e76479. doi: 10.7554/eLife.76479 (PMC9651961; doi:10.7554/eLife.76479)
Supplement: Source code 8. [file elife-76479-code8.zip]

Archive with 1 entries (1 files):
- 17-12-2021-ADV-eLife-76479/ECseedResults_spmT_r_PhC.nii.gz
